# Supplementary material for: Pharmacology of Sedating and Anesthetic Agents: A Case-Based Flipped Classroom Exercise for Preclinical Medical Students
Source: MedEdPORTAL. 2024 Nov 8;20:11462. doi: 10.15766/mep_2374-8265.11462 (PMC11543632; doi:10.15766/mep_2374-8265.11462)
Supplement: Supplementary file 1 — Study Guide.docxPresession Readiness Quiz.docxIn-Class Student Worksheet.docxClinical Case Slides.pptxFacilitator Guide.docxPostsession Consolidation Quiz.docxPostsession Satisfaction Survey.docx [file mep_2374-8265.11462-s001.zip]

Archive with 8 entries (8 files):
- A. Study Guide.docx
- F. Postsession Consolidation Quiz.docx
- G. Postsession Satisfaction Survey.docx
- B. Presession Readiness Quiz.docx
- C. In-Class Student Worksheet.docx
- D. Clinical Case Slides.pptx
- E. Facilitator Guide.docx
- _Educational Summary Report_11462.pdf
